# Supplementary material for: Development and Characterization of Fluorescent Protein-Tagged Vibrio harveyi Strains as a Versatile Tool for Studying Infection Dynamics and Strain Interactions
Source: Pathogens. 2025 Mar 3;14(3):247. doi: 10.3390/pathogens14030247 (PMC11944735; doi:10.3390/pathogens14030247)
Supplement: Supplementary file 1 [file pathogens-14-00247-s001.zip]

Archive with 2 entries (2 files):
- Supplementary Table S1_ Variation analysis.xlsx
- Supplementary Table S2_ Biolog Results.xlsx
