# Supplementary material for: Development and Characterization of Fluorescent Protein-Tagged Vibrio harveyi Strains as a Versatile Tool for Studying Infection Dynamics and Strain Interactions
Source: Pathogens. 2025 Mar 3;14(3):247. doi: 10.3390/pathogens14030247 (PMC11944735; doi:10.3390/pathogens14030247)
Supplement: Supplementary file 1 [file pathogens-14-00247-s001.zip › Supplementary Table S1_ Variation analysis.xlsx]

## Sheet: Vibrio harveyi VHP1-sp GFP
Name	Position	Type	Minimum	Maximum	Length	Change	Polymorphism Type	Reference Nucleotide(s)	Variant Nucleotide(s)	Qual	Sample Depth	Associated Protein
A	Chromosome 1	Polymorphism	2877803	2877803	1	G -> A	Substitution	G	A	1294.29	50	Hypothetical
G	Chromosome 1	Polymorphism	380102	380102	1	T -> G	Substitution	T	G	1503.86	53	Hypothetical
G	Chromosome 1	Polymorphism	2877857	2877857	1	A -> G	Substitution	A	G	1434.23	53	Hypothetical
C	Chromosome 1	Polymorphism	380072	380072	1	T -> C	Substitution	T	C	1434.23	55	Hypothetical
AAATT	Chromosome 1	Polymorphism	2877818	2877822	5	GAATC -> AAATT	Substitution	GAATC	AAATT	1479.74	55	Hypothetical
A	Chromosome 1	Polymorphism	2034327	2034327	1	G -> A	Substitution	G	A	68.6628	96	T1SS peptidoglycan-associated lipoprotein LapL CDS
T	Chromosome 1	Polymorphism	2879096	2879096	1	G -> T	Substitution	G	T	4449.98	268	Mg-dependent Dnase
AG	Plasmid 1	Polymorphism	59497	59498	2	GA -> AG	Substitution	GA	AG	1570.05	52	intergenic region
C	Chromosome 1	Polymorphism	2879084	2879084	1	T -> C	Substitution	T	C	5370.52	288	Mg-dependent Dnase

## Sheet: Vibrio harveyi Vhp1-sp RFP
Name	Sequence Name	Type	Minimum	Maximum	Length	Change	Polymorphism Type	Reference Nucleotide(s)	Variant Nucleotide(s)	Qual	Sample Depth	Associated gene
A	Chromosome 1	Polymorphism	2023169	2023169	1	G -> A	Substitution	G	A	3415.63	147	T1SS secreted agglutinin RTX CDS
A	Chromosome 1	Polymorphism	2878641	2878641	1	G -> A	Substitution	G	A	6345.05	247	Hypothetical protein
A	Chromosome 1	Polymorphism	2877803	2877803	1	G -> A	Substitution	G	A	5267.91	251	Hypothetical protein
A	Chromosome 1	Polymorphism	149464	149464	1	G -> A	Substitution	G	A	1507.21	252	Intergenic region
AAATT	Chromosome 1	Polymorphism	2877818	2877822	5	GAATC -> AAATT	Substitution	GAATC	AAATT	5618.42	259	Hypothetical protein
G	Chromosome 1	Polymorphism	380102	380102	1	T -> G	Substitution	T	G	6741.85	261	Hypothetical protein
T	Chromosome 1	Polymorphism	2879096	2879096	1	G -> T	Substitution	G	T	4449.98	268	Mg-dependent Dnase
C	Chromosome 1	Polymorphism	380072	380072	1	T -> C	Substitution	T	C	6646.4	281	Hypothetical protein
G	Chromosome 1	Polymorphism	2877857	2877857	1	A -> G	Substitution	A	G	5570.72	287	Hypothetical protein
C	Chromosome 1	Polymorphism	2879084	2879084	1	T -> C	Substitution	T	C	5370.52	288	Mg-dependent Dnase
G	Chromosome 2	Polymorphism	876140	876140	1	A -> G	Substitution	A	G	1721.46	60	Intergenic region
C	Chromosome 1	Polymorphism	533801	533801	1	T -> C	Substitution	T	C	133.725	60	Transketolase
AG	Plasmid 1	Polymorphism	59497	59498	2	GA -> AG	Substitution	GA	AG	1570.05	52	intergenic region

## Sheet: Vibrio harveyi VH2 GFP
Name	Sequence Name	Type	Minimum	Maximum	Length	Change	Polymorphism Type	Reference Nucleotide(s)	Variant Nucleotide(s)	Qual	Sample Depth	Associated protein
A	Chromosome 1	Polymorphism	2576207	2576207	1	G -> A	Substitution	G	A	1860.85	60	Regulatory protein LuxO

## Sheet: Vibrio harveyi VH2 RFP
Name	Sequence Name	Type	Minimum	Maximum	Length	Change	Polymorphism Type	Reference Nucleotide(s)	Variant Nucleotide(s)	Qual	Sample Depth	Associated Gene
T	Chromosome I	Polymorphism	1096897	1096897	1	C -> T	Substitution	C	T	2004.51	65	Regulatory protein Luxo
