# Supplementary material for: Development and Characterization of Fluorescent Protein-Tagged Vibrio harveyi Strains as a Versatile Tool for Studying Infection Dynamics and Strain Interactions
Source: Pathogens. 2025 Mar 3;14(3):247. doi: 10.3390/pathogens14030247 (PMC11944735; doi:10.3390/pathogens14030247)
Supplement: Supplementary file 1 [file pathogens-14-00247-s001.zip › Supplementary Table S2_ Biolog Results.xlsx]

## Sheet: Φύλλο1
Bacteria	A1	A2	A3	A4	A5	A6	A7	A8	A9	A10	A11	A12	B1	B2	B3	B4	B5	B6	B7	B8	B9	B10	B11	B12	C1	C2	C3	C4	C5	C6	C7	C8	C9	C10	C11	C12	D1	D2	D3	D4	D5	D6	D7	D8	D9	D10	D11	D12	E1
	Negative Control	Dextrin	D-Maltose	D-Trehalose	D-Cellobiose	Gentiobiose	Sucrose	D-Turanose	Stachyose	Positive Control	pH 6	pH 5	D-Raffinose	α-D-Lactose	D-Melibiose	β-Methyl-DGlucoside	D-Salicin	N-Acetyl-DGlucosamine	N-Acetyl-β-DMannosamine	N-Acetyl-DGalactosamine	N-Acetyl Neuraminic Acid	1% NaCl	4% NaCl	8% NaCl	α-D-Glucose	D-Mannose	D-Fructose	D-Galactose	3-Methyl Glucose	D-Fucose	L-Fucose	L-Rhamnose	Inosine	1% Sodium Lactate	Fusidic Acid	D-Serine	D-Sorbitol	D-Mannitol	D-Arabitol	myo-Inositol	Glycerol	D-Glucose-6-PO4	D-Fructose-6-PO4	D-Aspartic Acid	D-Serine	Troleandomycin	Rifamycin SV	Minocycline	Gelatin
VH2	0	2	2	2	2	0	2	0	0	2	2	1	0	1	0	0	2	2	2	2	0	2	2	2	2	2	2	2	0	0	2	0	2	2	2	2	0	2	0	0	2	2	2	0	2	0	2	0	2
VH2 RFP	0	2	2	2	2	0	2	0	0	2	2	1	0	1	0	0	2	2	2	2	0	2	2	2	2	2	2	2	0	0	2	0	2	2	2	2	0	2	0	0	2	2	2	0	2	0	2	0	2
VH2 GFP	0	2	2	2	2	0	2	0	0	2	2	1	0	1	0	0	2	2	2	2	0	2	2	2	2	2	2	2	0	0	2	0	2	2	2	2	0	2	0	0	2	2	2	0	2	0	2	0	2
VHP1	0	2	2	2	2	0	2	0	0	2	2	1	0	0	0	0	0	2	0	0	0	2	2	2	2	2	2	2	0	0	0	0	2	2	2	2	2	2	0	0	2	2	2	0	2	0	2	0	2
VHP1 RFP	0	2	2	2	2	0	2	0	0	2	2	1	0	0	0	0	0	2	0	0	0	2	2	2	2	2	2	2	0	0	0	0	2	2	2	2	2	2	0	0	2	2	2	0	2	0	2	0	2
VHP1 GFP	0	2	2	2	2	0	2	0	0	2	2	1	0	0	0	0	0	2	0	0	0	2	2	2	2	2	2	2	0	0	0	0	2	2	2	2	2	2	0	0	2	2	2	0	2	0	2	0	2
[truncated: 47 more columns]

## Sheet: Sheet2
Substrates	V.harveyi VH2	V.harveyi VH2 RFP	V.harveyi VH2 GFP		V. harveyi VhP1-sp	V. harveyi VhP1-sp RFP	V. harveyi VhP1-sp GFP
Negative Control	Negative	Negative	Negative		Negative	Negative	Negative
Dextrin	Positive	Positive	Positive		Positive	Positive	Positive
D-Maltose	Positive	Positive	Positive		Positive	Positive	Positive
D-Trehalose	Positive	Positive	Positive		Positive	Positive	Positive
D-Cellobiose	Positive	Positive	Positive		Positive	Positive	Positive
Gentiobiose	Negative	Negative	Negative		Negative	Negative	Negative
Sucrose	Positive	Positive	Positive		Positive	Positive	Positive
D-Turanose	Negative	Negative	Negative		Negative	Negative	Negative
Stachyose	Negative	Negative	Negative		Negative	Negative	Negative
Positive Control	Positive	Positive	Positive		Positive	Positive	Positive
pH 6	Positive	Positive	Positive		Positive	Positive	Positive
pH 5	Borderline	Borderline	Borderline		Borderline	Borderline	Borderline
D-Raffinose	Negative	Negative	Negative		Negative	Negative	Negative
α-D-Lactose	Borderline	Borderline	Borderline		Negative	Negative	Negative
D-Melibiose	Negative	Negative	Negative		Negative	Negative	Negative
β-Methyl-DGlucoside	Negative	Negative	Negative		Negative	Negative	Negative
D-Salicin	Positive	Positive	Positive		Negative	Negative	Negative
N-Acetyl-DGlucosamine	Positive	Positive	Positive		Positive	Positive	Positive
N-Acetyl-β-DMannosamine	Positive	Positive	Positive		Negative	Negative	Negative
N-Acetyl-DGalactosamine	Positive	Positive	Positive		Negative	Negative	Negative
N-Acetyl Neuraminic Acid	Negative	Negative	Negative		Negative	Negative	Negative
Borderline% NaCl	Positive	Positive	Positive		Positive	Positive	Positive
4% NaCl	Positive	Positive	Positive		Positive	Positive	Positive
8% NaCl	Positive	Positive	Positive		Positive	Positive	Positive
α-D-Glucose	Positive	Positive	Positive		Positive	Positive	Positive
D-Mannose	Positive	Positive	Positive		Positive	Positive	Positive
D-Fructose	Positive	Positive	Positive		Positive	Positive	Positive
D-Galactose	Positive	Positive	Positive		Positive	Positive	Positive
3-Methyl Glucose	Negative	Negative	Negative		Negative	Negative	Negative
D-Fucose	Negative	Negative	Negative		Negative	Negative	Negative
L-Fucose	Positive	Positive	Positive		Negative	Negative	Negative
L-Rhamnose	Negative	Negative	Negative		Negative	Negative	Negative
Inosine	Positive	Positive	Positive		Positive	Positive	Positive
Borderline% Sodium Lactate	Positive	Positive	Positive		Positive	Positive	Positive
Fusidic Acid	Positive	Positive	Positive		Positive	Positive	Positive
D-Serine	Positive	Positive	Positive		Positive	Positive	Positive
D-Sorbitol	Negative	Negative	Negative		Positive	Positive	Positive
D-Mannitol	Positive	Positive	Positive		Positive	Positive	Positive
D-Arabitol	Negative	Negative	Negative		Negative	Negative	Negative
myo-Inositol	Negative	Negative	Negative		Negative	Negative	Negative
Glycerol	Positive	Positive	Positive		Positive	Positive	Positive
D-Glucose-6-PO4	Positive	Positive	Positive		Positive	Positive	Positive
D-Fructose-6-PO4	Positive	Positive	Positive		Positive	Positive	Positive
D-Aspartic Acid	Negative	Negative	Negative		Negative	Negative	Negative
D-Serine	Positive	Positive	Positive		Positive	Positive	Positive
Troleandomycin	Negative	Negative	Negative		Negative	Negative	Negative
Rifamycin SV	Positive	Positive	Positive		Positive	Positive	Positive
Minocycline	Negative	Negative	Negative		Negative	Negative	Negative
Gelatin	Positive	Positive	Positive		Positive	Positive	Positive
Glycyl-L-Proline	Positive	Positive	Positive		Positive	Positive	Positive
L-Alanine	Positive	Positive	Positive		Positive	Positive	Positive
L-Arginine	Positive	Positive	Positive		Negative	Negative	Negative
L-Aspartic Acid	Positive	Positive	Positive		Positive	Positive	Positive
L-Glutamic Acid	Positive	Positive	Positive		Positive	Positive	Positive
L-Histidine	Positive	Positive	Positive		Positive	Positive	Positive
L-Pyroglutamic Acid	Negative	Negative	Negative		Negative	Negative	Negative
L-Serine	Positive	Positive	Positive		Positive	Positive	Positive
Lincomycin	Positive	Negative	Negative		Negative	Negative	Negative
Guanidine HCl	Positive	Positive	Negative		Negative	Negative	Positive
Niaproof 4	Positive	Positive	Positive		Positive	Positive	Positive
Pectin	Positive	Positive	Positive		Positive	Positive	Positive
D-Galacturonic Acid	Negative	Negative	Negative		Negative	Negative	Negative
L-Galactonic Acid Lactone	Negative	Negative	Negative		Negative	Negative	Negative
D-Gluconic Acid	Positive	Positive	Positive		Positive	Positive	Positive
D-Glucuronic Acid	Positive	Positive	Positive		Positive	Positive	Positive
Glucuronamide	Positive	Positive	Positive		Positive	Positive	Positive
Mucic Acid	Negative	Negative	Negative		Negative	Negative	Negative
Quinic Acid	Negative	Negative	Negative		Negative	Negative	Negative
D-Saccharic Acid	Negative	Negative	Negative		Negative	Negative	Negative
Vancomycin	Positive	Positive	Positive		Positive	Positive	Positive
Tetrazolium Violet	Positive	Negative	Negative		Borderline	Borderline	Borderline
Tetrazolium Blue	Positive	Positive	Positive		Positive	Positive	Positive
p-Hydroxy-Phenylacetic Acid	Negative	Negative	Negative		Negative	Negative	Negative
Methyl Pyruvate	Positive	Positive	Positive		Positive	Positive	Positive
D-Lactic Acid Methyl Ester	Negative	Negative	Negative		Negative	Negative	Negative
L-Lactic Acid	Positive	Positive	Positive		Positive	Positive	Positive
Citric Acid	Positive	Positive	Positive		Positive	Positive	Positive
α-Keto-Glutaric Acid	Negative	Negative	Negative		Negative	Negative	Negative
D-Malic Acid	Negative	Negative	Negative		Negative	Negative	Negative
L-Malic Acid	Positive	Positive	Positive		Positive	Positive	Positive
Bromo-Succinic Acid	Positive	Positive	Positive		Positive	Positive	Positive
Nalidixic Acid	Negative	Negative	Negative		Negative	Negative	Negative
Lithium Chloride	Positive	Positive	Positive		Positive	Positive	Positive
Potassium Tellurite	Positive	Negative	Negative		Negative	Negative	Negative
Tween 4Negative	Borderline	Borderline	Borderline		Positive	Positive	Positive
γ-Amino-Butryric Acid	Negative	Negative	Negative		Negative	Negative	Negative
α-HydroxyButyric Acid	Positive	Positive	Positive		Positive	Positive	Positive
β-Hydroxy-D,LButyric Acid	Negative	Negative	Negative		Negative	Negative	Negative
α-Keto-Butyric Acid	Positive	Positive	Positive		Borderline	Borderline	Borderline
Acetoacetic Acid	Borderline	Borderline	Borderline		Borderline	Borderline	Borderline
Propionic Acid	Positive	Positive	Positive		Borderline	Borderline	Borderline
Acetic Acid	Positive	Positive	Positive		Positive	Positive	Positive
Formic Acid	Negative	Negative	Negative		Negative	Negative	Negative
Aztreonam	Positive	Negative	Positive		Negative	Negative	Negative
Sodium Butyrate	Positive	Positive	Positive		Positive	Positive	Positive
Sodium Broma	Borderline	Negative	Negative		Borderline	Negative	Borderline

## Sheet: Sheet1
Legend
2	Positive
1	Borderline
0	Negative
